# Supplementary material for: ﻿Two new species of Dolichurus Latreille (Hymenoptera, Ampulicidae) from China, with a key to species of the genus
Source: Zookeys. 2025 Oct 3;1254:331–45. doi: 10.3897/zookeys.1254.161007 (PMC12514446; doi:10.3897/zookeys.1254.161007)
Supplement: XML Treatment for Dolichurus [file zookeys.1254.161007-treatment1.xml]

<!DOCTYPE tp:taxon-treatment
  PUBLIC "-//TaxonX//DTD Taxonomic Treatment Publishing DTD v0 20100105//EN" "tax-treatment-NSO.dtd">
<tp:taxon-treatment xmlns:tp="http://www.plazi.org/taxpub"><tp:treatment-meta><kwd-group><label>Taxon classification</label><kwd>
              <named-content content-type="kingdom">Animalia</named-content>
            </kwd><kwd>
              <named-content content-type="order">Hymenoptera</named-content>
            </kwd><kwd>
              <named-content content-type="family">Ampulicidae</named-content>
            </kwd></kwd-group><mixed-citation publication-type="journal"><person-group><name><surname>Bai</surname><given-names>Xuemei</given-names></name><name><surname>Ma</surname><given-names>Li</given-names></name><name><surname>Tang</surname><given-names>Guowen</given-names></name><name><surname>Li</surname><given-names>Qiang</given-names></name></person-group><article-title>﻿Two new species of <italic><tp:taxon-name><tp:taxon-name-part taxon-name-part-type="genus" reg="Dolichurus">Dolichurus</tp:taxon-name-part></tp:taxon-name></italic> Latreille (<tp:taxon-name><tp:taxon-name-part taxon-name-part-type="order">Hymenoptera</tp:taxon-name-part></tp:taxon-name>, <tp:taxon-name><tp:taxon-name-part taxon-name-part-type="family">Ampulicidae</tp:taxon-name-part></tp:taxon-name>) from China, with a key to species of the genus</article-title><source>Zookeys</source><day>03</day><month>10</month><year>2025</year><volume>1254</volume><fpage>331</fpage><lpage>345</lpage><pub-id pub-id-type="doi">10.3897/zookeys.1254.161007</pub-id></mixed-citation></tp:treatment-meta><tp:nomenclature><label>﻿</label><tp:taxon-name><object-id xmlns:xlink="http://www.w3.org/1999/xlink" content-type="arpha" xlink:type="simple">3AE18C0C-2141-5AD8-940C-D401EE51E03F</object-id>
            <tp:taxon-name-part taxon-name-part-type="genus" reg="Dolichurus">Dolichurus</tp:taxon-name-part>
          </tp:taxon-name><tp:taxon-authority>Latreille, 1809</tp:taxon-authority><tp:nomenclature-citation-list><tp:nomenclature-citation><tp:taxon-name>
                <tp:taxon-name-part taxon-name-part-type="genus" reg="Dolichurus">Dolichurus</tp:taxon-name-part>
              </tp:taxon-name><comment>Latreille, 1809: 387. Type species: <tp:taxon-name><tp:taxon-name-part taxon-name-part-type="genus" reg="Pompilus">Pompilus</tp:taxon-name-part> <tp:taxon-name-part taxon-name-part-type="species" reg="corniculus">corniculus</tp:taxon-name-part></tp:taxon-name> Spinola, 1808, designated by Latreille, 1810: 438.</comment></tp:nomenclature-citation><tp:nomenclature-citation><tp:taxon-name>
                <tp:taxon-name-part taxon-name-part-type="genus" reg="Thyreosphex">Thyreosphex</tp:taxon-name-part>
              </tp:taxon-name><comment>Ashmead, 1904: 282. Type species: <tp:taxon-name><tp:taxon-name-part taxon-name-part-type="genus" reg="Thyreosphex">Thyreosphex</tp:taxon-name-part> <tp:taxon-name-part taxon-name-part-type="species" reg="stantoni">stantoni</tp:taxon-name-part></tp:taxon-name> Ashmead, 1904, by monotypy.</comment></tp:nomenclature-citation></tp:nomenclature-citation-list></tp:nomenclature><tp:treatment-sec sec-type="diagnosis" id="SECID0E4LAC"><title>Diagnosis.</title><p>Medium to small wasps, 5–13 mm. Black, terminal gastral segments sometimes red; whitish marks on mandible, clypeus, frontal platform, pronotal tubercle, tegula, and leg. Inner margin of mandible with teeth. Clypeus median carina often present. Antenna filiform, slender and long; 12 segments in female, 13 segments in male; antennal sockets nearly contiguous, covered by U-shaped lamella. Frontal line usually indicated, but weak and intermittent; vertex arched above eyes; maxillary palpi slender, labial palpi short and stout; thorax covered with silvery pubescence, pronotal collar shorter than scutum; scutum notauli conspicuous and nearly complete, admedian line absent, parapsidal line present, scutellum with a transverse furrow anteriorly; mesopleuron with omaulus, anteroventral remnant of episternal sulcus; acetabular carina incomplete; sternaulus and scrobal sulcus conspicuous to inconspicuous; propodeum with U-shaped enclosure, multicarinate to areolate, propodeum setae dense and long; petiole and pygidium absent. T1 anterior inclination with shallow oval depression, usually impunctate, S1 appears humped basally and medially, and forms lamella apically, S2 with deep groove at base. Forewing with three submarginal cells, media diverging after cu-a; hindwing jugal lobe present but small, media diverging before cu-a (<xref ref-type="bibr" rid="B7">Bohart and Menke 1976</xref>).</p></tp:treatment-sec><tp:treatment-sec sec-type="biology" id="SECID0EHMAC"><title>Biology.</title><p>Larve of <italic><tp:taxon-name><tp:taxon-name-part taxon-name-part-type="genus" reg="Dolichurus">D.</tp:taxon-name-part> <tp:taxon-name-part taxon-name-part-type="species" reg="corniculus">corniculus</tp:taxon-name-part></tp:taxon-name></italic> (Spinola, 1807) have been described by <xref ref-type="bibr" rid="B21">Maneval (1939)</xref> and <xref ref-type="bibr" rid="B10">Evans (1959)</xref>. Nests of <italic><tp:taxon-name><tp:taxon-name-part taxon-name-part-type="genus" reg="Dolichurus">Dolichurus</tp:taxon-name-part></tp:taxon-name></italic> are sealed with leaves and grass debris, primarily in stalks and rock crevices, or buried in holes 7–8 cm deep in the ground (<xref ref-type="bibr" rid="B11">Ferton 1895</xref>). <italic><tp:taxon-name><tp:taxon-name-part taxon-name-part-type="genus" reg="Dolichurus">Dolichurus</tp:taxon-name-part> <tp:taxon-name-part taxon-name-part-type="species" reg="greenei">greenei</tp:taxon-name-part></tp:taxon-name></italic> Rohwer, 1916, <italic><tp:taxon-name><tp:taxon-name-part taxon-name-part-type="genus" reg="Dolichurus">D.</tp:taxon-name-part> <tp:taxon-name-part taxon-name-part-type="species" reg="corniculus">corniculus</tp:taxon-name-part></tp:taxon-name></italic> (Spinola, 1807), and <italic><tp:taxon-name><tp:taxon-name-part taxon-name-part-type="genus" reg="Dolichurus">D.</tp:taxon-name-part> <tp:taxon-name-part taxon-name-part-type="species" reg="turanicus">turanicus</tp:taxon-name-part></tp:taxon-name></italic> Gussakovskij, 1940 prey on species of <tp:taxon-name><tp:taxon-name-part taxon-name-part-type="family">Ectobiidae</tp:taxon-name-part></tp:taxon-name> (<xref ref-type="bibr" rid="B13">Grandi 1931</xref>, <xref ref-type="bibr" rid="B17">Krombein 1955</xref>); <italic><tp:taxon-name><tp:taxon-name-part taxon-name-part-type="genus" reg="Dolichurus">D.</tp:taxon-name-part> <tp:taxon-name-part taxon-name-part-type="species" reg="corniculus">corniculus</tp:taxon-name-part></tp:taxon-name></italic> (Spinola, 1807) prey on species of <tp:taxon-name><tp:taxon-name-part taxon-name-part-type="family">Blattidae</tp:taxon-name-part></tp:taxon-name> (<xref ref-type="bibr" rid="B15">Handlirsch 1889</xref>); and <italic><tp:taxon-name><tp:taxon-name-part taxon-name-part-type="genus" reg="Dolichurus">D.</tp:taxon-name-part> <tp:taxon-name-part taxon-name-part-type="species" reg="haemorrhous">haemorrhous</tp:taxon-name-part></tp:taxon-name></italic> A. Costa, 1886 prey on species of <tp:taxon-name><tp:taxon-name-part taxon-name-part-type="family">Blattellidae</tp:taxon-name-part></tp:taxon-name> (<xref ref-type="bibr" rid="B1">Adlerz 1904</xref>).</p><sec sec-type="﻿Key to the species of Dolichurus Latreille, 1809 from China" id="SECID0ECAAE"><title>﻿Key to the species of <italic><tp:taxon-name><tp:taxon-name-part taxon-name-part-type="genus" reg="Dolichurus">Dolichurus</tp:taxon-name-part></tp:taxon-name></italic> Latreille, 1809 from China</title><p>(Females are unknown for <italic><tp:taxon-name><tp:taxon-name-part taxon-name-part-type="genus" reg="Dolichurus">D.</tp:taxon-name-part> <tp:taxon-name-part taxon-name-part-type="species" reg="dromedarius">dromedarius</tp:taxon-name-part></tp:taxon-name></italic> Nagy, 1971; <italic><tp:taxon-name><tp:taxon-name-part taxon-name-part-type="genus" reg="Dolichurus">D.</tp:taxon-name-part> <tp:taxon-name-part taxon-name-part-type="species" reg="maculicollis">maculicollis</tp:taxon-name-part></tp:taxon-name></italic> Tsuneki, 1967; <italic><tp:taxon-name><tp:taxon-name-part taxon-name-part-type="genus" reg="Dolichurus">D.</tp:taxon-name-part> <tp:taxon-name-part taxon-name-part-type="species" reg="ombrodes">ombrodes</tp:taxon-name-part></tp:taxon-name></italic> Nagy, 1971; and <italic><tp:taxon-name><tp:taxon-name-part taxon-name-part-type="genus" reg="Dolichurus">D.</tp:taxon-name-part> <tp:taxon-name-part taxon-name-part-type="species" reg="shirozui">shirozui</tp:taxon-name-part></tp:taxon-name></italic> Tsuneki, 1967. Males are unknown for <italic><tp:taxon-name><tp:taxon-name-part taxon-name-part-type="genus" reg="Dolichurus">D.</tp:taxon-name-part> <tp:taxon-name-part taxon-name-part-type="species" reg="alorus">alorus</tp:taxon-name-part></tp:taxon-name></italic> Nagy, 1971; <italic><tp:taxon-name><tp:taxon-name-part taxon-name-part-type="genus" reg="Dolichurus">D.</tp:taxon-name-part> <tp:taxon-name-part taxon-name-part-type="species" reg="apiciornatus">apiciornatus</tp:taxon-name-part></tp:taxon-name></italic> Tsuneki, 1977; <italic><tp:taxon-name><tp:taxon-name-part taxon-name-part-type="genus" reg="Dolichurus">D.</tp:taxon-name-part> <tp:taxon-name-part taxon-name-part-type="species" reg="formosanus">formosanus</tp:taxon-name-part></tp:taxon-name></italic> Tsuneki, 1967; <italic><tp:taxon-name><tp:taxon-name-part taxon-name-part-type="genus" reg="Dolichurus">D.</tp:taxon-name-part> <tp:taxon-name-part taxon-name-part-type="species" reg="leioceps">leioceps</tp:taxon-name-part></tp:taxon-name></italic> Strand, 1913; <italic><tp:taxon-name><tp:taxon-name-part taxon-name-part-type="genus" reg="Dolichurus">D.</tp:taxon-name-part> <tp:taxon-name-part taxon-name-part-type="species" reg="nigrilamellatus">nigrilamellatus</tp:taxon-name-part></tp:taxon-name></italic> Bai &amp; Li, sp. nov.; and <italic><tp:taxon-name><tp:taxon-name-part taxon-name-part-type="genus" reg="Dolichurus">D.</tp:taxon-name-part> <tp:taxon-name-part taxon-name-part-type="species" reg="pempuchiensis">pempuchiensis</tp:taxon-name-part></tp:taxon-name></italic> Tsuneki, 1972.)</p><table-wrap content-type="key" position="anchor" orientation="portrait"><table id="TID0E4HAC" rules="all"><tbody><tr><td rowspan="1" colspan="1">1</td><td rowspan="1" colspan="1">Female (antenna 12 segments; gaster with six segments visible; inner margin of mandible with 2–3 teeth)</td><td rowspan="1" colspan="1">
                      <bold>2</bold>
                    </td></tr><tr><td rowspan="1" colspan="1">–</td><td rowspan="1" colspan="1">Male (antenna 13 segments; gaster with three segments visible; inner margin of mandible unidentate subapically)</td><td rowspan="1" colspan="1">
                      <bold>11</bold>
                    </td></tr><tr><td rowspan="1" colspan="1">2</td><td rowspan="1" colspan="1">Pronotal collar with transverse carina conspicuous anteriorly</td><td rowspan="1" colspan="1">
                      <bold>3</bold>
                    </td></tr><tr><td rowspan="1" colspan="1">–</td><td rowspan="1" colspan="1">Pronotal collar without transverse carina anteriorly</td><td rowspan="1" colspan="1">
                      <bold>6</bold>
                    </td></tr><tr><td rowspan="1" colspan="1">3</td><td rowspan="1" colspan="1">Clypeus without median carina (China; East Asia; Southeast Asia)</td><td rowspan="1" colspan="1">
                      <bold><italic><tp:taxon-name><tp:taxon-name-part taxon-name-part-type="genus" reg="Dolichurus">D.</tp:taxon-name-part> <tp:taxon-name-part taxon-name-part-type="species" reg="leioceps">leioceps</tp:taxon-name-part></tp:taxon-name></italic> Strand, 1913</bold>
                    </td></tr><tr><td rowspan="1" colspan="1">–</td><td rowspan="1" colspan="1">Clypeus with median carina, carina confined to basal half</td><td rowspan="1" colspan="1">
                      <bold>4</bold>
                    </td></tr><tr><td rowspan="1" colspan="1">4</td><td rowspan="1" colspan="1">Mesopleuron sternaulus conspicuous (China: Taiwan; East Asia; India; Japan; Malaysia; Southeast Asia; Thailand; Vietnam)</td><td rowspan="1" colspan="1">
                      <bold><italic><tp:taxon-name><tp:taxon-name-part taxon-name-part-type="genus" reg="Dolichurus">D.</tp:taxon-name-part> <tp:taxon-name-part taxon-name-part-type="species" reg="amamiensis">amamiensis</tp:taxon-name-part></tp:taxon-name></italic> Tsuneki &amp; Iida, 1964</bold>
                    </td></tr><tr><td rowspan="1" colspan="1">–</td><td rowspan="1" colspan="1">Mesopleuron sternaulus inconspicuous or lacking</td><td rowspan="1" colspan="1">
                      <bold>5</bold>
                    </td></tr><tr><td rowspan="1" colspan="1">5</td><td rowspan="1" colspan="1">Lamella nearly as long as wide (China: Taiwan)</td><td rowspan="1" colspan="1">
                      <bold><italic><tp:taxon-name><tp:taxon-name-part taxon-name-part-type="genus" reg="Dolichurus">D.</tp:taxon-name-part> <tp:taxon-name-part taxon-name-part-type="species" reg="pempuchiensis">pempuchiensis</tp:taxon-name-part></tp:taxon-name></italic> Tsuneki, 1972</bold>
                    </td></tr><tr><td rowspan="1" colspan="1">–</td><td rowspan="1" colspan="1">Lamella relatively longer (China: Taiwan)</td><td rowspan="1" colspan="1">
                      <bold><italic><tp:taxon-name><tp:taxon-name-part taxon-name-part-type="genus" reg="Dolichurus">D.</tp:taxon-name-part> <tp:taxon-name-part taxon-name-part-type="species" reg="formosanus">formosanus</tp:taxon-name-part></tp:taxon-name></italic> Tsuneki, 1967</bold>
                    </td></tr><tr><td rowspan="1" colspan="1">6</td><td rowspan="1" colspan="1">Clypeus with ivory-white spot</td><td rowspan="1" colspan="1">
                      <bold>7</bold>
                    </td></tr><tr><td rowspan="1" colspan="1">–</td><td rowspan="1" colspan="1">Clypeus black</td><td rowspan="1" colspan="1">
                      <bold>8</bold>
                    </td></tr><tr><td rowspan="1" colspan="1">7</td><td rowspan="1" colspan="1">Anterior part of clypeus with small transverse ivory-white spot; mandible ferruginous; lateral surface of propodeum with weak, short carinae (China: Taiwan; East Asia; Laos; Southeast Asia)</td><td rowspan="1" colspan="1">
                      <bold><italic><tp:taxon-name><tp:taxon-name-part taxon-name-part-type="genus" reg="Dolichurus">D.</tp:taxon-name-part> <tp:taxon-name-part taxon-name-part-type="species" reg="apiciornatus">apiciornatus</tp:taxon-name-part></tp:taxon-name></italic> Tsuneki, 1977</bold>
                    </td></tr><tr><td rowspan="1" colspan="1">–</td><td rowspan="1" colspan="1">Anterior part of clypeus with large ivory-white spot; mandible ivory white medially (Fig. <xref ref-type="fig" rid="F1">1F</xref>); lateral surface of propodeum with conspicuous, longitudinal carinae (Fig. <xref ref-type="fig" rid="F1">1D</xref>) (China: Guangdong, Jiangxi, Yunnan)</td><td rowspan="1" colspan="1">
                      <bold><italic><tp:taxon-name><tp:taxon-name-part taxon-name-part-type="genus" reg="Dolichurus">D.</tp:taxon-name-part> <tp:taxon-name-part taxon-name-part-type="species" reg="albipedigerus">albipedigerus</tp:taxon-name-part></tp:taxon-name></italic> Bai &amp; Li, sp. nov.</bold>
                    </td></tr><tr><td rowspan="1" colspan="1">8</td><td rowspan="1" colspan="1">Clypeus without median carina</td><td rowspan="1" colspan="1">
                      <bold>9</bold>
                    </td></tr><tr><td rowspan="1" colspan="1">–</td><td rowspan="1" colspan="1">Clypeus with conspicuous median carina</td><td rowspan="1" colspan="1">
                      <bold>10</bold>
                    </td></tr><tr><td rowspan="1" colspan="1">9</td><td rowspan="1" colspan="1">Anterior inclination of pronotum finely and densely punctate; mesopleuron densely punctate (China: Taiwan; Southeast Asia)</td><td rowspan="1" colspan="1">
                      <bold><italic><tp:taxon-name><tp:taxon-name-part taxon-name-part-type="genus" reg="Dolichurus">D.</tp:taxon-name-part> <tp:taxon-name-part taxon-name-part-type="species" reg="alorus">alorus</tp:taxon-name-part></tp:taxon-name></italic> Nagy, 1971</bold>
                    </td></tr><tr><td rowspan="1" colspan="1">–</td><td rowspan="1" colspan="1">Anterior inclination of pronotum with close transverse wrinkles; mesopleuron with small mesh (China; India; Southeast Asia; Sri Lanka)</td><td rowspan="1" colspan="1">
                      <bold><italic><tp:taxon-name><tp:taxon-name-part taxon-name-part-type="genus" reg="Dolichurus">D.</tp:taxon-name-part> <tp:taxon-name-part taxon-name-part-type="species" reg="aridulus">aridulus</tp:taxon-name-part></tp:taxon-name></italic> Krombein, 1979</bold>
                    </td></tr><tr><td rowspan="1" colspan="1">10</td><td rowspan="1" colspan="1">Mesopleuron sternaulus conspicuous (Fig. <xref ref-type="fig" rid="F3">3C</xref>); frons with rugae converging toward midline, mixed with few large punctures; lamella length almost equal to width (Fig. <xref ref-type="fig" rid="F3">3D</xref>) (China: Guangdong, Jiangxi)</td><td rowspan="1" colspan="1">
                      <bold><italic><tp:taxon-name><tp:taxon-name-part taxon-name-part-type="genus" reg="Dolichurus">D.</tp:taxon-name-part> <tp:taxon-name-part taxon-name-part-type="species" reg="nigrilamellatus">nigrilamellatus</tp:taxon-name-part></tp:taxon-name></italic> Bai &amp; Li, sp. nov.</bold>
                    </td></tr><tr><td rowspan="1" colspan="1">–</td><td rowspan="1" colspan="1">Mesopleuron sternaulus inconspicuous; frons coarsely reticulate; lamella markedly broader than long (China: Taiwan; East Asia; Southeast Asia)</td><td rowspan="1" colspan="1">
                      <bold><italic><tp:taxon-name><tp:taxon-name-part taxon-name-part-type="genus" reg="Dolichurus">D.</tp:taxon-name-part> <tp:taxon-name-part taxon-name-part-type="species" reg="abbreviatus">abbreviatus</tp:taxon-name-part></tp:taxon-name></italic> Strand, 1913</bold>
                    </td></tr><tr><td rowspan="1" colspan="1">11</td><td rowspan="1" colspan="1">Pronotal collar with transverse carina conspicuous anteriorly (China: Taiwan; East Asia; India; Japan; Malaysia; Southeast Asia; Thailand; Vietnam)</td><td rowspan="1" colspan="1">
                      <bold><italic><tp:taxon-name><tp:taxon-name-part taxon-name-part-type="genus" reg="Dolichurus">D.</tp:taxon-name-part> <tp:taxon-name-part taxon-name-part-type="species" reg="amamiensis">amamiensis</tp:taxon-name-part></tp:taxon-name></italic> Tsuneki &amp; Iida, 1964</bold>
                    </td></tr><tr><td rowspan="1" colspan="1">–</td><td rowspan="1" colspan="1">Pronotal collar without transverse carina anteriorly</td><td rowspan="1" colspan="1">
                      <bold>12</bold>
                    </td></tr><tr><td rowspan="1" colspan="1">12</td><td rowspan="1" colspan="1">Clypeus ivory white except midline</td><td rowspan="1" colspan="1">
                      <bold>13</bold>
                    </td></tr><tr><td rowspan="1" colspan="1">–</td><td rowspan="1" colspan="1">Clypeus black</td><td rowspan="1" colspan="1">
                      <bold>14</bold>
                    </td></tr><tr><td rowspan="1" colspan="1">13</td><td rowspan="1" colspan="1">Mandible ferruginous; tegula yellowish brown, hypoepimeral area black; leg ferruginous; T1 and T2 scattered with tiny punctures (China: Taiwan; Laos; Malaysia; Southeast Asia)</td><td rowspan="1" colspan="1">
                      <bold><italic><tp:taxon-name><tp:taxon-name-part taxon-name-part-type="genus" reg="Dolichurus">D.</tp:taxon-name-part> <tp:taxon-name-part taxon-name-part-type="species" reg="ombrodes">ombrodes</tp:taxon-name-part></tp:taxon-name></italic> Nagy, 1971</bold>
                    </td></tr><tr><td rowspan="1" colspan="1">–</td><td rowspan="1" colspan="1">Mandible ivory white medially (Fig. <xref ref-type="fig" rid="F2">2C</xref>); anterior half of tegula and hypoepimeral area ivory white (Fig. <xref ref-type="fig" rid="F2">2C, E</xref>); leg with ivory-white spots (Fig. <xref ref-type="fig" rid="F2">2A</xref>); posterior margin of T1 and T2 with tiny punctures, remainder smooth (Fig. <xref ref-type="fig" rid="F2">2H</xref>) (China: Guangdong)</td><td rowspan="1" colspan="1">
                      <bold><italic><tp:taxon-name><tp:taxon-name-part taxon-name-part-type="genus" reg="Dolichurus">D.</tp:taxon-name-part> <tp:taxon-name-part taxon-name-part-type="species" reg="albipedigerus">albipedigerus</tp:taxon-name-part></tp:taxon-name></italic> Bai &amp; Li, sp. nov.</bold>
                    </td></tr><tr><td rowspan="1" colspan="1">14</td><td rowspan="1" colspan="1">Lamella black (China: Taiwan; East Asia; Southeast Asia)</td><td rowspan="1" colspan="1">
                      <bold><italic><tp:taxon-name><tp:taxon-name-part taxon-name-part-type="genus" reg="Dolichurus">D.</tp:taxon-name-part> <tp:taxon-name-part taxon-name-part-type="species" reg="abbreviatus">abbreviatus</tp:taxon-name-part></tp:taxon-name></italic> Strand, 1913</bold>
                    </td></tr><tr><td rowspan="1" colspan="1">–</td><td rowspan="1" colspan="1">Apical margin of lamella ivory white</td><td rowspan="1" colspan="1">
                      <bold>15</bold>
                    </td></tr><tr><td rowspan="1" colspan="1">15</td><td rowspan="1" colspan="1">Pronotal tubercle black (China: Taiwan; Southeast Asia)</td><td rowspan="1" colspan="1">
                      <bold><italic><tp:taxon-name><tp:taxon-name-part taxon-name-part-type="genus" reg="Dolichurus">D.</tp:taxon-name-part> <tp:taxon-name-part taxon-name-part-type="species" reg="dromedarius">dromedarius</tp:taxon-name-part></tp:taxon-name></italic> Nagy, 1971</bold>
                    </td></tr><tr><td rowspan="1" colspan="1">–</td><td rowspan="1" colspan="1">Pronotal tubercle ivory white</td><td rowspan="1" colspan="1">
                      <bold>16</bold>
                    </td></tr><tr><td rowspan="1" colspan="1">16</td><td rowspan="1" colspan="1">Mesopleuron smooth, scattered with tiny punctures (China: Taiwan; Southeast Asia)</td><td rowspan="1" colspan="1">
                      <bold><italic><tp:taxon-name><tp:taxon-name-part taxon-name-part-type="genus" reg="Dolichurus">D.</tp:taxon-name-part> <tp:taxon-name-part taxon-name-part-type="species" reg="maculicollis">maculicollis</tp:taxon-name-part></tp:taxon-name></italic> Tsuneki, 1967</bold>
                    </td></tr><tr><td rowspan="1" colspan="1">–</td><td rowspan="1" colspan="1">Mesopleuron with dense rugae or punctures</td><td rowspan="1" colspan="1">
                      <bold>17</bold>
                    </td></tr><tr><td rowspan="1" colspan="1">17</td><td rowspan="1" colspan="1">Mesopleuron with dense rugae, forming small mesh; gaster with large punctures (China; India; Southeast Asia; Sri Lanka)</td><td rowspan="1" colspan="1">
                      <bold><italic><tp:taxon-name><tp:taxon-name-part taxon-name-part-type="genus" reg="Dolichurus">D.</tp:taxon-name-part> <tp:taxon-name-part taxon-name-part-type="species" reg="aridulus">aridulus</tp:taxon-name-part></tp:taxon-name></italic> Krombein, 1979</bold>
                    </td></tr><tr><td rowspan="1" colspan="1">–</td><td rowspan="1" colspan="1">Mesopleuron with dense punctures posteriorly, punctures gradually finer and sparser anteriorly; gaster with midsized punctures, segmental punctures slightly sparser posteriorly (China: Taiwan; Southeast Asia)</td><td rowspan="1" colspan="1">
                      <bold><italic><tp:taxon-name><tp:taxon-name-part taxon-name-part-type="genus" reg="Dolichurus">D.</tp:taxon-name-part> <tp:taxon-name-part taxon-name-part-type="species" reg="shirozui">shirozui</tp:taxon-name-part></tp:taxon-name></italic> Tsuneki, 1967</bold>
                    </td></tr></tbody></table></table-wrap></sec></tp:treatment-sec><tp:treatment-sec><!--Section generated to contain objects referenced in tp:taxon-treatment.--><fig id="F1" position="float" orientation="portrait"><object-id xmlns:xlink="http://www.w3.org/1999/xlink" content-type="doi" xlink:type="simple">10.3897/zookeys.1254.161007.figure1</object-id><object-id xmlns:xlink="http://www.w3.org/1999/xlink" content-type="arpha" xlink:type="simple">562B8C25-29F8-5679-A99A-1B43B33F33A9</object-id><label>Figure 1.</label><caption><p>A–G. <italic><tp:taxon-name><tp:taxon-name-part taxon-name-part-type="genus" reg="Dolichurus">Dolichurus</tp:taxon-name-part> <tp:taxon-name-part taxon-name-part-type="species" reg="albipedigerus">albipedigerus</tp:taxon-name-part></tp:taxon-name></italic> Bai &amp; Li, sp. nov., holotype, ♀. A. Habitus, lateral view; B. Head, pronotum, scutum, and scutellum, dorsal view; C. Habitus, dorsal view; D. Head and thorax, lateral view; E. Eing; F. Head, frontal view; G. Propodeum, dorsal and posterior view. Scale bars: 1 mm.</p></caption><graphic xmlns:xlink="http://www.w3.org/1999/xlink" xlink:href="zookeys-1254-331_article-161007__-g001.jpg" position="float" orientation="portrait" xlink:type="simple" id="oo_1429729.jpg"><uri content-type="original_file" xlink:type="simple">https://binary.pensoft.net/fig/1429729</uri></graphic></fig><fig id="F3" position="float" orientation="portrait"><object-id xmlns:xlink="http://www.w3.org/1999/xlink" content-type="doi" xlink:type="simple">10.3897/zookeys.1254.161007.figure3</object-id><object-id xmlns:xlink="http://www.w3.org/1999/xlink" content-type="arpha" xlink:type="simple">5574C974-E533-5F3E-BFD3-3DBBF5FF80C2</object-id><label>Figure 3.</label><caption><p>A–I. <italic><tp:taxon-name><tp:taxon-name-part taxon-name-part-type="genus" reg="Dolichurus">Dolichurus</tp:taxon-name-part> <tp:taxon-name-part taxon-name-part-type="species" reg="nigrilamellatus">nigrilamellatus</tp:taxon-name-part></tp:taxon-name></italic> Bai &amp; Li, sp. nov., holotype, ♀. A. Habitus, lateral view; B. Habitus, dorsal view; C. Head and thorax, lateral view; D. Head, frontal view; E. Wing; F. Head, pronotum, scutum, and scutellum, dorsal view; G. Scutellum, metanotum, and propodeum, dorsal view; H. Propodeum, posterior view; I. Gaster, dorsal view. Scale bars: 1 mm.</p></caption><graphic xmlns:xlink="http://www.w3.org/1999/xlink" xlink:href="zookeys-1254-331_article-161007__-g003.jpg" position="float" orientation="portrait" xlink:type="simple" id="oo_1429731.jpg"><uri content-type="original_file" xlink:type="simple">https://binary.pensoft.net/fig/1429731</uri></graphic></fig><fig id="F2" position="float" orientation="portrait"><object-id xmlns:xlink="http://www.w3.org/1999/xlink" content-type="doi" xlink:type="simple">10.3897/zookeys.1254.161007.figure2</object-id><object-id xmlns:xlink="http://www.w3.org/1999/xlink" content-type="arpha" xlink:type="simple">B6867660-B43F-54D1-9DA8-C6845A4AFB02</object-id><label>Figure 2.</label><caption><p>A–K. <italic><tp:taxon-name><tp:taxon-name-part taxon-name-part-type="genus" reg="Dolichurus">Dolichurus</tp:taxon-name-part> <tp:taxon-name-part taxon-name-part-type="species" reg="albipedigerus">albipedigerus</tp:taxon-name-part></tp:taxon-name></italic> Bai &amp; Li, sp. nov., paratypes, ♂. A. Habitus, lateral view; B. Habitus, dorsal view; C. Head and thorax, lateral view; D. Head, frontal view; E. Head, pronotum, and scutum, dorsal view; F. Scutellum and propodeum, dorsal view; G. Antennae; H. Gaster, dorsal view; I. Genitalia, dorsal view; J. Genitalia, ventral view; K. Genitalia, lateral view. Scale bars: 1 mm.</p></caption><graphic xmlns:xlink="http://www.w3.org/1999/xlink" xlink:href="zookeys-1254-331_article-161007__-g002.jpg" position="float" orientation="portrait" xlink:type="simple" id="oo_1429730.jpg"><uri content-type="original_file" xlink:type="simple">https://binary.pensoft.net/fig/1429730</uri></graphic></fig></tp:treatment-sec><ref-list><ref id="B7"><mixed-citation xmlns:xlink="http://www.w3.org/1999/xlink" xlink:type="simple"><person-group><name name-style="western"><surname>Bohart</surname><given-names>RM</given-names></name><name name-style="western"><surname>Menke</surname><given-names>AS</given-names></name></person-group> (<year>1976</year>) <source>Sphecid wasps of the world, a generic revision.</source><publisher-name>University of California Press</publisher-name>, <publisher-loc>Berkeley, Los Angeles, London</publisher-loc>, <size units="page">695 pp</size>. <ext-link xlink:href="10.1525/9780520309548" ext-link-type="doi" xlink:type="simple">https://doi.org/10.1525/9780520309548</ext-link></mixed-citation></ref><ref id="B21"><mixed-citation xmlns:xlink="http://www.w3.org/1999/xlink" xlink:type="simple"><person-group><name name-style="western"><surname>Maneval</surname><given-names>H</given-names></name></person-group> (<year>1939</year>) <article-title>Notes sur les Hyménoptères (6e série).</article-title><source>Annales de la Société Entomologique de France</source><volume>108</volume>(<issue>1–2</issue>): <fpage>49</fpage>–<lpage>108</lpage>. <ext-link xlink:href="10.1080/21686351.1939.12278985" ext-link-type="doi" xlink:type="simple">https://doi.org/10.1080/21686351.1939.12278985</ext-link></mixed-citation></ref><ref id="B10"><mixed-citation xmlns:xlink="http://www.w3.org/1999/xlink" xlink:type="simple"><person-group><name name-style="western"><surname>Evans</surname><given-names>HE</given-names></name></person-group> (<year>1959</year>) <article-title>The larvae of the <tp:taxon-name><tp:taxon-name-part taxon-name-part-type="family">Ampulicidae</tp:taxon-name-part></tp:taxon-name> (<tp:taxon-name><tp:taxon-name-part taxon-name-part-type="order">Hymenoptera</tp:taxon-name-part></tp:taxon-name>).</article-title><source>Entomological News</source><volume>70</volume>: <fpage>57</fpage>–<lpage>61</lpage>. <ext-link xlink:href="http://biodiversitylibrary.org/page/2729126" ext-link-type="uri" xlink:type="simple">http://biodiversitylibrary.org/page/2729126</ext-link></mixed-citation></ref><ref id="B11"><mixed-citation xmlns:xlink="http://www.w3.org/1999/xlink" xlink:type="simple"><person-group><name name-style="western"><surname>Ferton</surname><given-names>C</given-names></name></person-group> (<year>1895</year>) Sur les moeurs du <italic><tp:taxon-name><tp:taxon-name-part taxon-name-part-type="genus">Dolichurus</tp:taxon-name-part> <tp:taxon-name-part taxon-name-part-type="species">haemorrhous</tp:taxon-name-part></tp:taxon-name></italic> Costa (Hyménoptère). Actes de la Société Linnéenne de Bordeaux 47: 215–221, pl. VI. <ext-link xlink:href="http://biodiversitylibrary.org/page/27443052" ext-link-type="uri" xlink:type="simple">http://biodiversitylibrary.org/page/27443052</ext-link></mixed-citation></ref><ref id="B13"><mixed-citation xmlns:xlink="http://www.w3.org/1999/xlink" xlink:type="simple"><person-group><name name-style="western"><surname>Grandi</surname><given-names>G</given-names></name></person-group> (<year>1931</year>) Contributi alla conoscenza biologica e morfologica degli Imenotteri melliferi e predatori. XII. Bollettino del Laboratorio di Entomologia del R. Istituto Laboratorio Superiore Agrario di Bologna 4: 19–72, pls I–X. <ext-link xlink:href="http://researcharchive.calacademy.org/research/entomology/Entomology_Resources/Hymenoptera/sphecidae/copies/Grandi_1931_XII.pdf" ext-link-type="uri" xlink:type="simple">http://researcharchive.calacademy.org/research/entomology/Entomology_Resources/Hymenoptera/sphecidae/copies/Grandi_1931_XII.pdf</ext-link></mixed-citation></ref><ref id="B17"><mixed-citation xmlns:xlink="http://www.w3.org/1999/xlink" xlink:type="simple"><person-group><name name-style="western"><surname>Krombein</surname><given-names>KV</given-names></name></person-group> (<year>1955</year>) <article-title>Miscellaneous prey records of solitary wasps. I (<tp:taxon-name><tp:taxon-name-part taxon-name-part-type="order">Hymenoptera</tp:taxon-name-part></tp:taxon-name>: <tp:taxon-name><tp:taxon-name-part taxon-name-part-type="infraorder">Aculeata</tp:taxon-name-part></tp:taxon-name>).</article-title><source>Bulletin of the Brooklyn Entomological Society</source><volume>50</volume>: <fpage>13</fpage>–<lpage>17</lpage>. <ext-link xlink:href="http://researcharchive.calacademy.org/research/entomology/Entomology_Resources/Hymenoptera/sphecidae/copies/Krombein_1955a.pdf" ext-link-type="uri" xlink:type="simple">http://researcharchive.calacademy.org/research/entomology/Entomology_Resources/Hymenoptera/sphecidae/copies/Krombein_1955a.pdf</ext-link></mixed-citation></ref><ref id="B15"><mixed-citation xmlns:xlink="http://www.w3.org/1999/xlink" xlink:type="simple"><person-group><name name-style="western"><surname>Handlirsch</surname><given-names>A</given-names></name></person-group> (<year>1889</year>) <article-title>Ueber die Lebensweise von <italic><tp:taxon-name><tp:taxon-name-part taxon-name-part-type="genus">Dolichurus</tp:taxon-name-part> <tp:taxon-name-part taxon-name-part-type="species">corniculus</tp:taxon-name-part></tp:taxon-name></italic> Spinola.</article-title><source>Verhandlungen der kaiserlich-königlichen Zoologisch-Botanischen Gesellschaft in Wien</source><volume>39</volume>: <fpage>81</fpage>–<lpage>83</lpage>. <ext-link xlink:href="http://biodiversitylibrary.org/page/1329537" ext-link-type="uri" xlink:type="simple">http://biodiversitylibrary.org/page/1329537</ext-link></mixed-citation></ref><ref id="B1"><mixed-citation xmlns:xlink="http://www.w3.org/1999/xlink" xlink:type="simple"><person-group><name name-style="western"><surname>Adlerz</surname><given-names>G</given-names></name></person-group> (<year>1904</year>) <article-title>Lefnadsförhållanden och instinkter inom familjerna <tp:taxon-name><tp:taxon-name-part taxon-name-part-type="family">Pompilidae</tp:taxon-name-part></tp:taxon-name> och <tp:taxon-name><tp:taxon-name-part taxon-name-part-type="family">Sphegidae</tp:taxon-name-part></tp:taxon-name>.</article-title><source>Kungliga Svenska Vetenskapsakademiens Handlingar</source><volume>37</volume>(<issue>5</issue>): <fpage>1</fpage>–<lpage>181</lpage>. <ext-link xlink:href="http://researcharchive.calacademy.org/research/entomology/Entomology_Resources/Hymenoptera/sphecidae/copies/Adlerz_1904.pdf" ext-link-type="uri" xlink:type="simple">http://researcharchive.calacademy.org/research/entomology/Entomology_Resources/Hymenoptera/sphecidae/copies/Adlerz_1904.pdf</ext-link></mixed-citation></ref></ref-list></tp:taxon-treatment>
