# Supplementary material for: ﻿Two new species of Dolichurus Latreille (Hymenoptera, Ampulicidae) from China, with a key to species of the genus
Source: Zookeys. 2025 Oct 3;1254:331–45. doi: 10.3897/zookeys.1254.161007 (PMC12514446; doi:10.3897/zookeys.1254.161007)
Supplement: XML Treatment for Dolichurus albipedigerus [file zookeys.1254.161007-treatment2.xml]

<!DOCTYPE tp:taxon-treatment
  PUBLIC "-//TaxonX//DTD Taxonomic Treatment Publishing DTD v0 20100105//EN" "tax-treatment-NSO.dtd">
<tp:taxon-treatment xmlns:tp="http://www.plazi.org/taxpub"><tp:treatment-meta><kwd-group><label>Taxon classification</label><kwd>
              <named-content content-type="kingdom">Animalia</named-content>
            </kwd><kwd>
              <named-content content-type="order">Hymenoptera</named-content>
            </kwd><kwd>
              <named-content content-type="family">Ampulicidae</named-content>
            </kwd></kwd-group><mixed-citation publication-type="journal"><person-group><name><surname>Bai</surname><given-names>Xuemei</given-names></name><name><surname>Ma</surname><given-names>Li</given-names></name><name><surname>Tang</surname><given-names>Guowen</given-names></name><name><surname>Li</surname><given-names>Qiang</given-names></name></person-group><article-title>﻿Two new species of <italic><tp:taxon-name><tp:taxon-name-part taxon-name-part-type="genus" reg="Dolichurus">Dolichurus</tp:taxon-name-part></tp:taxon-name></italic> Latreille (<tp:taxon-name><tp:taxon-name-part taxon-name-part-type="order">Hymenoptera</tp:taxon-name-part></tp:taxon-name>, <tp:taxon-name><tp:taxon-name-part taxon-name-part-type="family">Ampulicidae</tp:taxon-name-part></tp:taxon-name>) from China, with a key to species of the genus</article-title><source>Zookeys</source><day>03</day><month>10</month><year>2025</year><volume>1254</volume><fpage>331</fpage><lpage>345</lpage><pub-id pub-id-type="doi">10.3897/zookeys.1254.161007</pub-id></mixed-citation></tp:treatment-meta><tp:nomenclature><label>﻿</label><tp:taxon-name><object-id xmlns:xlink="http://www.w3.org/1999/xlink" content-type="arpha" xlink:type="simple">DC2E2FDC-0001-5ED5-A3DD-BC7DF09EEF2A</object-id>
            <tp:taxon-name-part taxon-name-part-type="genus" reg="Dolichurus">Dolichurus</tp:taxon-name-part>
            <tp:taxon-name-part taxon-name-part-type="species" reg="albipedigerus">albipedigerus</tp:taxon-name-part>
            <object-id xmlns:xlink="http://www.w3.org/1999/xlink" content-type="zoobank" xlink:type="simple">https://zoobank.org/37A10406-A8E5-46AF-BE74-9739ED3F6EDF</object-id>
          </tp:taxon-name><tp:taxon-authority>Bai &amp; Li</tp:taxon-authority><tp:taxon-status xmlns:xlink="http://www.w3.org/1999/xlink" xlink:type="simple">sp. nov.</tp:taxon-status><xref ref-type="fig" rid="F1">Figs 1A–G</xref><xref ref-type="fig" rid="F2">, 2A–K</xref></tp:nomenclature><tp:treatment-sec sec-type="type material" id="SECID0EO2AE"><title>Type material.</title><p><bold><italic>Holotype</italic></bold>. China • ♀; Yunnan Province, Xishuangbanna City, Tropical Botanical Garden Rubber Plantation; <named-content xmlns:xlink="http://www.w3.org/1999/xlink" content-type="dwc:verbatimCoordinates" xlink:type="simple"><named-content content-type="geo-json" specific-use="{&#34;type&#34;:&#34;Point&#34;,&#34;coordinates&#34;:[100.718100,22.134300]}" id="NCID0E32AE" xlink:type="simple">22°8′3.48′′N, 100°43′5.16′′E</named-content></named-content>; 24.IV−31.V.2019, collected by Qiang Li; malaise trap. <bold><italic>Paratypes</italic></bold>. China • 1♂; Guangdong Province, Shaoguan City, Nanling Nature Reserve, Chebaling; <named-content xmlns:xlink="http://www.w3.org/1999/xlink" content-type="dwc:verbatimCoordinates" xlink:type="simple"><named-content content-type="geo-json" specific-use="{&#34;type&#34;:&#34;Point&#34;,&#34;coordinates&#34;:[114.262108,24.713931]}" id="NCID0EH3AE" xlink:type="simple">24°42′50.15′′N, 114°15′43.59′′E</named-content></named-content>; 464 m a.s.l.; 01.V−16.VI.2022, collected by Institute of Zoology, Guangdong Academy of Sciences; malaise trap. China • 1♀; Yunnan Province, Xishuangbanna City, Tropical Botanical Garden rainforest 2; <named-content xmlns:xlink="http://www.w3.org/1999/xlink" content-type="dwc:verbatimCoordinates" xlink:type="simple"><named-content content-type="geo-json" specific-use="{&#34;type&#34;:&#34;Point&#34;,&#34;coordinates&#34;:[101.400000,21.666667]}" id="NCID0EP3AE" xlink:type="simple">21°40′N, 101°24′E</named-content></named-content>; 11.IV−16.V.2021, collected by Li Ma; malaise trap. China • 1♀; Guangdong Province, Shaoguan City, Nanling Nature Reserve, Chebaling; <named-content xmlns:xlink="http://www.w3.org/1999/xlink" content-type="dwc:verbatimCoordinates" xlink:type="simple"><named-content content-type="geo-json" specific-use="{&#34;type&#34;:&#34;Point&#34;,&#34;coordinates&#34;:[114.259983,24.712594]}" id="NCID0EX3AE" xlink:type="simple">24°42′45.34′′N, 114°15′35.94′′E</named-content></named-content>; 449 m a.s.l.; 13.VIII−23.IX.2020, collected by Institute of Zoology, Guangdong Academy of Sciences; malaise trap. China • 1♀; Guangdong Province, Shaoguan City, Nanling Nature Reserve, Scale Frame; <named-content xmlns:xlink="http://www.w3.org/1999/xlink" content-type="dwc:verbatimCoordinates" xlink:type="simple"><named-content content-type="geo-json" specific-use="{&#34;type&#34;:&#34;Point&#34;,&#34;coordinates&#34;:[112.797286,24.833178]}" id="NCID0E63AE" xlink:type="simple">24°49′59.44′′N, 112°47′50.23′′E</named-content></named-content>; 360 m a.s.l.; 23−27.V.2023, collected by Institute of Zoology, Guangdong Academy of Sciences; malaise trap. China • 1♀; China, Guangdong Province, Shaoguan City, Nanling Nature Reserve, Forward Station; <named-content xmlns:xlink="http://www.w3.org/1999/xlink" content-type="dwc:verbatimCoordinates" xlink:type="simple"><named-content content-type="geo-json" specific-use="{&#34;type&#34;:&#34;Point&#34;,&#34;coordinates&#34;:[113.131744,24.448892]}" id="NCID0EH4AE" xlink:type="simple">24°26′56.01′′N, 113°7′54.28′′E</named-content></named-content>; 782 m a.s.l.; 23.VII−7.VIII.2021, collected by Institute of Zoology, Guangdong Academy of Sciences; malaise trap. China • 1♀; Jiangxi Province, Longnan City, Jiulian Nature Reserve; <named-content xmlns:xlink="http://www.w3.org/1999/xlink" content-type="dwc:verbatimCoordinates" xlink:type="simple"><named-content content-type="geo-json" specific-use="{&#34;type&#34;:&#34;Point&#34;,&#34;coordinates&#34;:[114.464547,24.538331]}" id="NCID0EP4AE" xlink:type="simple">24°32′17.99′′N, 114°27′52.37′′E</named-content></named-content>; 620 m a.s.l.; 23.VIII−4.IX.2020, collected by Institute of Zoology, Guangdong Academy of Sciences; malaise trap.</p></tp:treatment-sec><tp:treatment-sec sec-type="diagnosis" id="SECID0EU4AE"><title>Diagnosis.</title><p>The new species is similar to <italic><tp:taxon-name><tp:taxon-name-part taxon-name-part-type="genus" reg="Dolichurus">D.</tp:taxon-name-part> <tp:taxon-name-part taxon-name-part-type="species" reg="apiciornatus">apiciornatus</tp:taxon-name-part></tp:taxon-name></italic> Tsuneki, 1977, but differs from it and other congeners by the following characters (characters of <italic><tp:taxon-name><tp:taxon-name-part taxon-name-part-type="genus" reg="Dolichurus">D.</tp:taxon-name-part> <tp:taxon-name-part taxon-name-part-type="species" reg="apiciornatus">apiciornatus</tp:taxon-name-part></tp:taxon-name></italic> in parentheses): 1) mandible ivory white medially (mandible ferruginous); 2) <abbrev xmlns:xlink="http://www.w3.org/1999/xlink" xlink:title="ocellocular distance (dorsal view, distance between outer margin of hind ocellus and nearest inner orbit)" id="ABBRID0EQ5AE" xlink:type="simple">OOD</abbrev>: <abbrev xmlns:xlink="http://www.w3.org/1999/xlink" xlink:title="post-ocellar distance (dorsal view, distance between inner margins of hind ocellus)" id="ABBRID0EU5AE" xlink:type="simple">POD</abbrev> = 7: 5 (<abbrev xmlns:xlink="http://www.w3.org/1999/xlink" xlink:title="ocellocular distance (dorsal view, distance between outer margin of hind ocellus and nearest inner orbit)" id="ABBRID0EY5AE" xlink:type="simple">OOD</abbrev>: <abbrev xmlns:xlink="http://www.w3.org/1999/xlink" xlink:title="post-ocellar distance (dorsal view, distance between inner margins of hind ocellus)" id="ABBRID0E35AE" xlink:type="simple">POD</abbrev> = 7: 6); 3) <abbrev xmlns:xlink="http://www.w3.org/1999/xlink" xlink:title="minimum interocular distance in vertex (frontal view)" id="ABBRID0EA6AE" xlink:type="simple">IODv</abbrev>: <abbrev xmlns:xlink="http://www.w3.org/1999/xlink" xlink:title="minimum interocular distance in clypeus (frontal view)" id="ABBRID0EE6AE" xlink:type="simple">IODc</abbrev> = 32: 45 (<abbrev xmlns:xlink="http://www.w3.org/1999/xlink" xlink:title="minimum interocular distance in vertex (frontal view)" id="ABBRID0EI6AE" xlink:type="simple">IODv</abbrev>: <abbrev xmlns:xlink="http://www.w3.org/1999/xlink" xlink:title="minimum interocular distance in clypeus (frontal view)" id="ABBRID0EM6AE" xlink:type="simple">IODc</abbrev> = 30: 40); 4) clypeus with weak median carina, anterior part with large ivory-white spot (clypeus without median carina, anterior part with small ivory-white spot); 5) lateral surface of propodeum with conspicuous, longitudinal carinae (lateral surface of propodeum with weak, short carinae anteriorly and posteriorly); and 6) body with ivory-white spots (body black).</p></tp:treatment-sec><tp:treatment-sec sec-type="description" id="SECID0EQ6AE"><title>Description.</title><p><bold>Female</bold>. Body length 10.0−11.3 mm. Black. Nearly entire apical half of lamella ivory white, middle boundary M-shaped; anterior part of clypeus with ivory-white spot, apical lobe transparent yellow. The following ivory white: mandible medially, palpi largely, pronotal tubercle, anterior half of tegula, hypoepimeral area; remaining palpi light brown. The following with ivory-white marks: fore femora apically, outside of mid and hind coxae, tibiae and hind femora. Fore and mid tibiae spurs white, hind tibiae spurs light brown; remainder brown. Wing hyaline and iridescent, veins and stigma light brown (Fig. <xref ref-type="fig" rid="F1">1E</xref>). Gastral segments IV−VI reddish brown. Vestiture silvery pubescence; most of frons and vertex with silvery, erect pubescence; side of lamella and frons below lamella with appressed silvery pubescence; mandible with yellow, erect macrochaetae. Gaster smooth, practically impunctate (Fig. <xref ref-type="fig" rid="F1">1A, B</xref>).</p><fig id="F1" position="float" orientation="portrait"><object-id xmlns:xlink="http://www.w3.org/1999/xlink" content-type="doi" xlink:type="simple">10.3897/zookeys.1254.161007.figure1</object-id><object-id xmlns:xlink="http://www.w3.org/1999/xlink" content-type="arpha" xlink:type="simple">562B8C25-29F8-5679-A99A-1B43B33F33A9</object-id><label>Figure 1.</label><caption><p>A–G. <italic><tp:taxon-name><tp:taxon-name-part taxon-name-part-type="genus" reg="Dolichurus">Dolichurus</tp:taxon-name-part> <tp:taxon-name-part taxon-name-part-type="species" reg="albipedigerus">albipedigerus</tp:taxon-name-part></tp:taxon-name></italic> Bai &amp; Li, sp. nov., holotype, ♀. A. Habitus, lateral view; B. Head, pronotum, scutum, and scutellum, dorsal view; C. Habitus, dorsal view; D. Head and thorax, lateral view; E. Eing; F. Head, frontal view; G. Propodeum, dorsal and posterior view. Scale bars: 1 mm.</p></caption><graphic xmlns:xlink="http://www.w3.org/1999/xlink" xlink:href="zookeys-1254-331_article-161007__-g001.jpg" position="float" orientation="portrait" xlink:type="simple" id="oo_1429729.jpg"><uri content-type="original_file" xlink:type="simple">https://binary.pensoft.net/fig/1429729</uri></graphic></fig><p><bold><italic>Head</italic></bold>. In front view, nearly subcircular in outline, <abbrev xmlns:xlink="http://www.w3.org/1999/xlink" xlink:title="head width (dorsal view, maximum)" id="ABBRID0EABAG" xlink:type="simple">HW</abbrev>: <abbrev xmlns:xlink="http://www.w3.org/1999/xlink" xlink:title="head length (frontal view, distance from vertex to margin of clypeus in the middle)" id="ABBRID0EEBAG" xlink:type="simple">HL</abbrev> = 90: 85. Mandible broad and blunt, inner margin tridentate. Clypeus smooth, convex medially, with weak median carina in basal half, apical lobe subtruncate, base width: middle width: apical width = 15: 45: 10 (Fig. <xref ref-type="fig" rid="F1">1F</xref>). Antennae 12 segments, scape with weak ventral carina. Relative length of antennal segments I: II: III: IV: V: VI: VII: VIII: IX: X: XI: XII = 26: 9: 37: 31: 32: 30: 26: 23: 20: 20: 19: 17. A3/<abbrev xmlns:xlink="http://www.w3.org/1999/xlink" xlink:title="antennal apical width" id="ABBRID0EMBAG" xlink:type="simple">aW</abbrev> = 5.3, A12/<abbrev xmlns:xlink="http://www.w3.org/1999/xlink" xlink:title="antennal basal width" id="ABBRID0EQBAG" xlink:type="simple">bW</abbrev> = 4.3. Lamella broadened and flat, length: width = 12: 27. Frontal line complete, nearly reaching midocellus, and slightly concave at base of lamella. Frons with weak wrinkles above lamella, mixed with tiny punctures, side of frons with tiny punctures. Inner margins of eyes slightly convergent above, <abbrev xmlns:xlink="http://www.w3.org/1999/xlink" xlink:title="minimum interocular distance in vertex (frontal view)" id="ABBRID0EUBAG" xlink:type="simple">IODv</abbrev>: <abbrev xmlns:xlink="http://www.w3.org/1999/xlink" xlink:title="minimum interocular distance in clypeus (frontal view)" id="ABBRID0EYBAG" xlink:type="simple">IODc</abbrev> = 32: 45 (Fig. <xref ref-type="fig" rid="F1">1F</xref>). <abbrev xmlns:xlink="http://www.w3.org/1999/xlink" xlink:title="post-ocellar distance (dorsal view, distance between inner margins of hind ocellus)" id="ABBRID0EACAG" xlink:type="simple">POD</abbrev>: <abbrev xmlns:xlink="http://www.w3.org/1999/xlink" xlink:title="ocellus distance (dorsal view, minimum distance between inner and outer margin of ocellus)" id="ABBRID0EECAG" xlink:type="simple">OD</abbrev>: <abbrev xmlns:xlink="http://www.w3.org/1999/xlink" xlink:title="ocellocular distance (dorsal view, distance between outer margin of hind ocellus and nearest inner orbit)" id="ABBRID0EICAG" xlink:type="simple">OOD</abbrev> = 5: 6: 7, side of ocelli scattered with tiny punctures. In dorsal view, vertex shiny, scattered with tiny punctures, slightly arched above eyes (Fig. <xref ref-type="fig" rid="F1">1B</xref>). In lateral view, eyes: gena = 29: 12 (Fig. <xref ref-type="fig" rid="F1">1D</xref>).</p><p><bold><italic>Thorax</italic></bold>. Pronotum smooth, scattered with tiny punctures, without transverse carina anteriorly, small punctures confluent in several transverse puncture-rows anteriorly, pronotal tubercle slightly raised, hardly projects over level of scutum (in lateral view), median impression shallow (Fig. <xref ref-type="fig" rid="F1">1B, D</xref>). Scutum and scutellum shiny, scattered with tiny punctures (Fig. <xref ref-type="fig" rid="F1">1B</xref>). Mesopleuron smooth, scattered with tiny punctures, scrobal sulcus inconspicuously depressed, sternaulus conspicuous (Fig. <xref ref-type="fig" rid="F1">1D</xref>). Metanotum scattered with punctures (Fig. <xref ref-type="fig" rid="F1">1G</xref>). Dorsal surface of propodeum with six longitudinal carinae, including two longitudinal carinae, two oblique carinae on either side, and two oblique, longitudinal carinae located further out to sides. Posterior surface of propodeum with radiating reticulation, lateral margin with blunt tooth halfway from dorsum (Fig. <xref ref-type="fig" rid="F1">1G</xref>). In lateral view, dorsal and posterior surfaces forming obtuse angle, lateral surface of propodeum with conspicuous, longitudinal carinae (Fig. <xref ref-type="fig" rid="F1">1D</xref>). Ventral surface of tarsi with 2 rows of parallel spines (Fig. <xref ref-type="fig" rid="F1">1A, C</xref>).</p><p><bold><italic>Gaster</italic></bold>. Six segments visible. LT1: WT1 = 37: 66. Terga smooth. Lateral side of T1 with conspicuous, longitudinal carinae. Sterna I-VI with small to midsized punctures (Fig. <xref ref-type="fig" rid="F1">1A, C</xref>).</p><p><bold>Male</bold>. Similar to female, but body smaller, body length 7.0 mm (Fig. <xref ref-type="fig" rid="F2">2A, B</xref>). Head in front view, <abbrev xmlns:xlink="http://www.w3.org/1999/xlink" xlink:title="head width (dorsal view, maximum)" id="ABBRID0EKEAG" xlink:type="simple">HW</abbrev>: <abbrev xmlns:xlink="http://www.w3.org/1999/xlink" xlink:title="head length (frontal view, distance from vertex to margin of clypeus in the middle)" id="ABBRID0EOEAG" xlink:type="simple">HL</abbrev> =83: 77. Most of frons, vertex, and gena with silvery, erect long setae. Mandible sharper and slenderer than that of female, inner margin unidentate subapically. Clypeus ivory white except median line and base, median carina extending to anterior margin, base width: middle width: apical width = 15: 44: 11 (Fig. <xref ref-type="fig" rid="F2">2D</xref>). Antennae 13 segments, scape ventral carina stronger than female. Relative length of antennal segments I: II: III: IV: V: VI; VII: VIII: IX: X: XI: XII: XIII= 27: 7: 28: 26: 26: 23: 21: 20: 17: 11: 11: 10: 12. A3/<abbrev xmlns:xlink="http://www.w3.org/1999/xlink" xlink:title="antennal apical width" id="ABBRID0EWEAG" xlink:type="simple">aW</abbrev> = 5.6, A12/<abbrev xmlns:xlink="http://www.w3.org/1999/xlink" xlink:title="antennal basal width" id="ABBRID0E1EAG" xlink:type="simple">bW</abbrev> = 4, A6-11 slightly swollen in middle on ventral surface, swelling bearing conspicuous, erect seta (Fig. <xref ref-type="fig" rid="F2">2G</xref>). Inner margins of eyes slightly convergent above, <abbrev xmlns:xlink="http://www.w3.org/1999/xlink" xlink:title="minimum interocular distance in vertex (frontal view)" id="ABBRID0ECFAG" xlink:type="simple">IODv</abbrev>: <abbrev xmlns:xlink="http://www.w3.org/1999/xlink" xlink:title="minimum interocular distance in clypeus (frontal view)" id="ABBRID0EGFAG" xlink:type="simple">IODc</abbrev> = 42: 45 (Fig. <xref ref-type="fig" rid="F2">2D</xref>). <abbrev xmlns:xlink="http://www.w3.org/1999/xlink" xlink:title="post-ocellar distance (dorsal view, distance between inner margins of hind ocellus)" id="ABBRID0EOFAG" xlink:type="simple">POD</abbrev>: <abbrev xmlns:xlink="http://www.w3.org/1999/xlink" xlink:title="ocellus distance (dorsal view, minimum distance between inner and outer margin of ocellus)" id="ABBRID0ESFAG" xlink:type="simple">OD</abbrev>: <abbrev xmlns:xlink="http://www.w3.org/1999/xlink" xlink:title="ocellocular distance (dorsal view, distance between outer margin of hind ocellus and nearest inner orbit)" id="ABBRID0EWFAG" xlink:type="simple">OOD</abbrev> = 8: 6: 10 (Fig. <xref ref-type="fig" rid="F2">2D, E</xref>). In dorsal view, arched above eyes, stronger than female (Fig. <xref ref-type="fig" rid="F2">2E</xref>). In lateral view, eyes: gena = 23: 23, palpi light brown (Fig. <xref ref-type="fig" rid="F2">2C</xref>). Thorax covered with silvery long setae (Fig. <xref ref-type="fig" rid="F2">2C, E, F</xref>). Pronotum narrower than female (Fig. <xref ref-type="fig" rid="F2">2C, E</xref>). Dorsal surface of propodeum delicate and thinner than female, with four longitudinal carinae, without oblique carinae (Fig. <xref ref-type="fig" rid="F2">2F</xref>). Outside of hind femora spots larger than female (Fig. <xref ref-type="fig" rid="F2">2A</xref>). Gaster with three segments visible. LT1: WT1 = 38: 62. Posterior of T1 and T2, most of T3 with tiny punctures, reminder smooth. S2 and S3 scattered with tiny punctures, but S3 denser, punctures on S3 converged longitudinally to form rugose towards apex, posterior margin significantly transverse, arched concave (Fig. <xref ref-type="fig" rid="F2">2A, H</xref>). Genitalia from above, penis valves at apex elongated oval, each half on inner ventral margin serrate, conspicuously short, laterally bulged and meeting in a midline; parameres broad at base, apical part broadly pale and frequently folded over, with few erect bristles at apex. Genitalia from beneath, each half of parameres scattered with short bristles; digitus and cuspis of volsella at apex fuscous, digitus produced vertically like a short, thick bill (Fig. <xref ref-type="fig" rid="F2">2I–K</xref>).</p><fig id="F2" position="float" orientation="portrait"><object-id xmlns:xlink="http://www.w3.org/1999/xlink" content-type="doi" xlink:type="simple">10.3897/zookeys.1254.161007.figure2</object-id><object-id xmlns:xlink="http://www.w3.org/1999/xlink" content-type="arpha" xlink:type="simple">B6867660-B43F-54D1-9DA8-C6845A4AFB02</object-id><label>Figure 2.</label><caption><p>A–K. <italic><tp:taxon-name><tp:taxon-name-part taxon-name-part-type="genus" reg="Dolichurus">Dolichurus</tp:taxon-name-part> <tp:taxon-name-part taxon-name-part-type="species" reg="albipedigerus">albipedigerus</tp:taxon-name-part></tp:taxon-name></italic> Bai &amp; Li, sp. nov., paratypes, ♂. A. Habitus, lateral view; B. Habitus, dorsal view; C. Head and thorax, lateral view; D. Head, frontal view; E. Head, pronotum, and scutum, dorsal view; F. Scutellum and propodeum, dorsal view; G. Antennae; H. Gaster, dorsal view; I. Genitalia, dorsal view; J. Genitalia, ventral view; K. Genitalia, lateral view. Scale bars: 1 mm.</p></caption><graphic xmlns:xlink="http://www.w3.org/1999/xlink" xlink:href="zookeys-1254-331_article-161007__-g002.jpg" position="float" orientation="portrait" xlink:type="simple" id="oo_1429730.jpg"><uri content-type="original_file" xlink:type="simple">https://binary.pensoft.net/fig/1429730</uri></graphic></fig></tp:treatment-sec><tp:treatment-sec sec-type="distribution" id="SECID0EWHAG"><title>Distribution.</title><p>China (Guangdong, Jiangxi, Yunnan).</p></tp:treatment-sec><tp:treatment-sec sec-type="etymology" id="SECID0E2HAG"><title>Etymology.</title><p>The specific name <italic><tp:taxon-name><tp:taxon-name-part taxon-name-part-type="genus" reg="Dolichurus"/><tp:taxon-name-part taxon-name-part-type="species" reg="albipedigerus">albipedigerus</tp:taxon-name-part></tp:taxon-name></italic> is derived from the Latin stem <italic>alb</italic> - (= white) and the Latin word <italic>pedigerus</italic> (= ped), which refers to the leg with ivory-white spots.</p></tp:treatment-sec></tp:taxon-treatment>
