# Supplementary material for: ﻿Two new species of Dolichurus Latreille (Hymenoptera, Ampulicidae) from China, with a key to species of the genus
Source: Zookeys. 2025 Oct 3;1254:331–45. doi: 10.3897/zookeys.1254.161007 (PMC12514446; doi:10.3897/zookeys.1254.161007)
Supplement: XML Treatment for Dolichurus nigrilamellatus [file zookeys.1254.161007-treatment3.xml]

<!DOCTYPE tp:taxon-treatment
  PUBLIC "-//TaxonX//DTD Taxonomic Treatment Publishing DTD v0 20100105//EN" "tax-treatment-NSO.dtd">
<tp:taxon-treatment xmlns:tp="http://www.plazi.org/taxpub"><tp:treatment-meta><kwd-group><label>Taxon classification</label><kwd>
              <named-content content-type="kingdom">Animalia</named-content>
            </kwd><kwd>
              <named-content content-type="order">Hymenoptera</named-content>
            </kwd><kwd>
              <named-content content-type="family">Ampulicidae</named-content>
            </kwd></kwd-group><mixed-citation publication-type="journal"><person-group><name><surname>Bai</surname><given-names>Xuemei</given-names></name><name><surname>Ma</surname><given-names>Li</given-names></name><name><surname>Tang</surname><given-names>Guowen</given-names></name><name><surname>Li</surname><given-names>Qiang</given-names></name></person-group><article-title>﻿Two new species of <italic><tp:taxon-name><tp:taxon-name-part taxon-name-part-type="genus" reg="Dolichurus">Dolichurus</tp:taxon-name-part></tp:taxon-name></italic> Latreille (<tp:taxon-name><tp:taxon-name-part taxon-name-part-type="order">Hymenoptera</tp:taxon-name-part></tp:taxon-name>, <tp:taxon-name><tp:taxon-name-part taxon-name-part-type="family">Ampulicidae</tp:taxon-name-part></tp:taxon-name>) from China, with a key to species of the genus</article-title><source>Zookeys</source><day>03</day><month>10</month><year>2025</year><volume>1254</volume><fpage>331</fpage><lpage>345</lpage><pub-id pub-id-type="doi">10.3897/zookeys.1254.161007</pub-id></mixed-citation></tp:treatment-meta><tp:nomenclature><label>﻿</label><tp:taxon-name><object-id xmlns:xlink="http://www.w3.org/1999/xlink" content-type="arpha" xlink:type="simple">F392E302-1E7E-5CF5-A1F9-7712DE6D2E7B</object-id>
            <tp:taxon-name-part taxon-name-part-type="genus" reg="Dolichurus">Dolichurus</tp:taxon-name-part>
            <tp:taxon-name-part taxon-name-part-type="species" reg="nigrilamellatus">nigrilamellatus</tp:taxon-name-part>
            <object-id xmlns:xlink="http://www.w3.org/1999/xlink" content-type="zoobank" xlink:type="simple">https://zoobank.org/4F6920D5-AC32-436A-BBE9-AC6F3F667568</object-id>
          </tp:taxon-name><tp:taxon-authority>Bai &amp; Li</tp:taxon-authority><tp:taxon-status xmlns:xlink="http://www.w3.org/1999/xlink" xlink:type="simple">sp. nov.</tp:taxon-status><xref ref-type="fig" rid="F3">Fig. 3A–I</xref></tp:nomenclature><tp:treatment-sec sec-type="type material" id="SECID0E4JAG"><title>Type material.</title><p><bold><italic>Holotype</italic></bold>. China • ♀; Guangdong Province, Shaoguan City, Nanling Nature Reserve, Scale Frame; <named-content xmlns:xlink="http://www.w3.org/1999/xlink" content-type="dwc:verbatimCoordinates" xlink:type="simple"><named-content content-type="geo-json" specific-use="{&#34;type&#34;:&#34;Point&#34;,&#34;coordinates&#34;:[113.042678,24.912725]}" id="NCID0ELKAG" xlink:type="simple">24°54′45.81′′N, 113°2′33.64′′E</named-content></named-content>; 844 m a.s.l.; 22.IX−13.X.2020, collected by Institute of Zoology, Guangdong Academy of Sciences; malaise trap. China • 1♀; Jiangxi Province, Ganzhou City, Jiulian Nature Reserve, Wudang Town, Chunhui Farm; <named-content xmlns:xlink="http://www.w3.org/1999/xlink" content-type="dwc:verbatimCoordinates" xlink:type="simple"><named-content content-type="geo-json" specific-use="{&#34;type&#34;:&#34;Point&#34;,&#34;coordinates&#34;:[114.705244,24.603661]}" id="NCID0ETKAG" xlink:type="simple">24°36′13.18′′N, 114°42′18.88′′E</named-content></named-content>; 467 m a.s.l.; 7.VI.2021, collected by Yongying Ruan; light trap.</p></tp:treatment-sec><tp:treatment-sec sec-type="diagnosis" id="SECID0EYKAG"><title>Diagnosis.</title><p>The new species is similar to <italic><tp:taxon-name><tp:taxon-name-part taxon-name-part-type="genus" reg="Dolichurus">D.</tp:taxon-name-part> <tp:taxon-name-part taxon-name-part-type="species" reg="aposanus">aposanus</tp:taxon-name-part></tp:taxon-name></italic><xref ref-type="bibr" rid="B37">Tsuneki et al., 1992</xref>, but differs from it and other congeners by the following characters (characters of <italic><tp:taxon-name><tp:taxon-name-part taxon-name-part-type="genus" reg="Dolichurus">D.</tp:taxon-name-part> <tp:taxon-name-part taxon-name-part-type="species" reg="aposanus">aposanus</tp:taxon-name-part></tp:taxon-name></italic> in parentheses): 1) frontal line weak, frons with dense rugae converging toward midline above lamella (frontal line absent, frons sparsely punctate); 2) inner margin of mandible bidentate (inner margin of mandible tridentate); 3) A3/<abbrev xmlns:xlink="http://www.w3.org/1999/xlink" xlink:title="antennal apical width" id="ABBRID0EYLAG" xlink:type="simple">aW</abbrev> = 4, A12/<abbrev xmlns:xlink="http://www.w3.org/1999/xlink" xlink:title="antennal basal width" id="ABBRID0E3LAG" xlink:type="simple">bW</abbrev> = 4.2 (A3/<abbrev xmlns:xlink="http://www.w3.org/1999/xlink" xlink:title="antennal apical width" id="ABBRID0EAMAG" xlink:type="simple">aW</abbrev> = 4.5, A12/<abbrev xmlns:xlink="http://www.w3.org/1999/xlink" xlink:title="antennal basal width" id="ABBRID0EEMAG" xlink:type="simple">bW</abbrev> = 6.0); 4) eyes: gena = 29: 15 (eyes: gena = 34: 10); 5) sternaulus present (sternaulus absent); and 6) posterior margin of T1-T3 tiny puncture-rows absent medially (posterior margin of T1-T3 with complete tiny puncture-rows).</p></tp:treatment-sec><tp:treatment-sec sec-type="description" id="SECID0EIMAG"><title>Description.</title><p><bold>Female</bold>. Body length 12.3−12.9 mm. Black, apical margin of lamella dark brown. Mandible ferruginous-orange; maxillary and labial pale brown. Tegula dark brown. Inner surface of fore tibiae apically light yellowish brown, tarsi brown. Wing hyaline and iridescent, veins and stigma brown (Fig. <xref ref-type="fig" rid="F3">3E</xref>). Vestiture with silvery pubescence; most of frons and vertex with silvery erect pubescence; side of lamella and frons below lamella with appressed silvery pubescence, mandible with yellow erect macrochaetae. Gaster smooth, practically impunctate; S1 covered with dense silvery setae. Long black bristles on clypeus 4, on frons 4, on pronotum 2 and on scutellum 4 (Fig. <xref ref-type="fig" rid="F3">3A, B</xref>).</p><fig id="F3" position="float" orientation="portrait"><object-id xmlns:xlink="http://www.w3.org/1999/xlink" content-type="doi" xlink:type="simple">10.3897/zookeys.1254.161007.figure3</object-id><object-id xmlns:xlink="http://www.w3.org/1999/xlink" content-type="arpha" xlink:type="simple">5574C974-E533-5F3E-BFD3-3DBBF5FF80C2</object-id><label>Figure 3.</label><caption><p>A–I. <italic><tp:taxon-name><tp:taxon-name-part taxon-name-part-type="genus" reg="Dolichurus">Dolichurus</tp:taxon-name-part> <tp:taxon-name-part taxon-name-part-type="species" reg="nigrilamellatus">nigrilamellatus</tp:taxon-name-part></tp:taxon-name></italic> Bai &amp; Li, sp. nov., holotype, ♀. A. Habitus, lateral view; B. Habitus, dorsal view; C. Head and thorax, lateral view; D. Head, frontal view; E. Wing; F. Head, pronotum, scutum, and scutellum, dorsal view; G. Scutellum, metanotum, and propodeum, dorsal view; H. Propodeum, posterior view; I. Gaster, dorsal view. Scale bars: 1 mm.</p></caption><graphic xmlns:xlink="http://www.w3.org/1999/xlink" xlink:href="zookeys-1254-331_article-161007__-g003.jpg" position="float" orientation="portrait" xlink:type="simple" id="oo_1429731.jpg"><uri content-type="original_file" xlink:type="simple">https://binary.pensoft.net/fig/1429731</uri></graphic></fig><p><bold><italic>Head</italic></bold>. In front view, nearly subcircular in outline, <abbrev xmlns:xlink="http://www.w3.org/1999/xlink" xlink:title="head width (dorsal view, maximum)" id="ABBRID0EXNAG" xlink:type="simple">HW</abbrev>: <abbrev xmlns:xlink="http://www.w3.org/1999/xlink" xlink:title="head length (frontal view, distance from vertex to margin of clypeus in the middle)" id="ABBRID0E2NAG" xlink:type="simple">HL</abbrev> = 97: 87. Mandible broad, acute apically, inner margin bidentate. Clypeus smooth, convex medially, conspicuous median carina reaching subapical region practically, apical lobe truncate, base width: middle width: apical width = 13: 50: 10 (Fig. <xref ref-type="fig" rid="F3">3D</xref>). Antennae 12 segments, scape with very weak ventral carina. Relative length of antennal segments I: II: III: IV: V: VI; VII: VIII: IX: X: XI: XII = 32: 7: 32: 32: 32: 30: 27: 25: 25: 23: 21: 21. A3/<abbrev xmlns:xlink="http://www.w3.org/1999/xlink" xlink:title="antennal apical width" id="ABBRID0EDOAG" xlink:type="simple">aW</abbrev> = 4.0, A12/<abbrev xmlns:xlink="http://www.w3.org/1999/xlink" xlink:title="antennal basal width" id="ABBRID0EHOAG" xlink:type="simple">bW</abbrev> = 4.2. Lamella parallel on both sides, apical margin thickened, length: width = 27: 25. Frontal line weak, frons with dense rugae converging toward midline, mixed with large punctures; remainder smooth. Inner margins of eyes slightly convergent above, <abbrev xmlns:xlink="http://www.w3.org/1999/xlink" xlink:title="minimum interocular distance in vertex (frontal view)" id="ABBRID0ELOAG" xlink:type="simple">IODv</abbrev>: <abbrev xmlns:xlink="http://www.w3.org/1999/xlink" xlink:title="minimum interocular distance in clypeus (frontal view)" id="ABBRID0EPOAG" xlink:type="simple">IODc</abbrev> = 42: 51. <abbrev xmlns:xlink="http://www.w3.org/1999/xlink" xlink:title="post-ocellar distance (dorsal view, distance between inner margins of hind ocellus)" id="ABBRID0ETOAG" xlink:type="simple">POD</abbrev>: <abbrev xmlns:xlink="http://www.w3.org/1999/xlink" xlink:title="ocellus distance (dorsal view, minimum distance between inner and outer margin of ocellus)" id="ABBRID0EXOAG" xlink:type="simple">OD</abbrev>: <abbrev xmlns:xlink="http://www.w3.org/1999/xlink" xlink:title="ocellocular distance (dorsal view, distance between outer margin of hind ocellus and nearest inner orbit)" id="ABBRID0E2OAG" xlink:type="simple">OOD</abbrev> = 8: 4: 13, both side of ocelli with tiny punctures (Fig. <xref ref-type="fig" rid="F3">3D</xref>). In dorsal view, vertex shiny, scattered with tiny punctures, slightly arched above eyes (Fig. <xref ref-type="fig" rid="F3">3F</xref>). In lateral view, eyes: gena = 29: 15 (Fig. <xref ref-type="fig" rid="F3">3C</xref>).</p><p><bold><italic>Thorax</italic></bold>. Pronotum smooth, scattered with tiny punctures, without transverse carina anteriorly, anteriorly densely punctate, pronotal tubercle slightly raised, hardly projects over level of scutum (in lateral view), median impression shallow, pronotal lobe with conspicuous rugae (Fig. <xref ref-type="fig" rid="F3">3C, F</xref>). Scutum and scutellum shiny, scattered with tiny punctures (Fig. <xref ref-type="fig" rid="F3">3F</xref>). Mesopleuron coarsely rugose, scrobal sulcus conspicuous, depressed, sternaulus consisting of rough large punctures (Fig. <xref ref-type="fig" rid="F3">3C</xref>). Metanotum with longitudinal rugae (Fig. <xref ref-type="fig" rid="F3">3G</xref>). Dorsal surface of propodeum with four longitudinal carinae, including two longitudinal carinae, and two oblique, longitudinal carinae located further out to sides (Fig. <xref ref-type="fig" rid="F3">3G</xref>). Posterior surface of propodeum with radiating reticulation, lateral margin with blunt tooth halfway from dorsum (Fig. <xref ref-type="fig" rid="F3">3H</xref>). In lateral view, dorsal surface and posterior surface forming obtuse angle, lateral surface of propodeum with oblique carinae (Fig. <xref ref-type="fig" rid="F3">3C</xref>). Dorsal surface of mid and hind tibiae with two rows of parallel spines, ventral surface of tarsi with two rows of parallel spines (Fig. <xref ref-type="fig" rid="F3">3A</xref>).</p><p><bold><italic>Gaster</italic></bold>. Six segments visible. LT1: WT1 = 45: 76. Lateral side of T1 with conspicuous longitudinal carinae. Lateral margin of terga with few tiny punctures, S4 and apical margin of S5-S6 with tiny punctures, remainder smooth (Fig. <xref ref-type="fig" rid="F3">3A, I</xref>).</p></tp:treatment-sec><tp:treatment-sec sec-type="distribution" id="SECID0E4QAG"><title>Distribution.</title><p>China (Guangdong, Jiangxi).</p></tp:treatment-sec><tp:treatment-sec sec-type="etymology" id="SECID0ECRAG"><title>Etymology.</title><p>The specific name <italic><tp:taxon-name><tp:taxon-name-part taxon-name-part-type="genus" reg="Dolichurus"/><tp:taxon-name-part taxon-name-part-type="species" reg="nigrilamellatus">nigrilamellatus</tp:taxon-name-part></tp:taxon-name></italic> is derived from the Latin stem <italic>nigr</italic> - (= black) and the Latin word <italic>lamellatus</italic> (= lamella), which refers to the lamella being black in the female.</p></tp:treatment-sec><ref-list><ref id="B37"><mixed-citation xmlns:xlink="http://www.w3.org/1999/xlink" xlink:type="simple"><person-group><name name-style="western"><surname>Tsuneki</surname><given-names>K</given-names></name><name name-style="western"><surname>Nozaka</surname><given-names>C</given-names></name><name name-style="western"><surname>Tano</surname><given-names>T</given-names></name><name name-style="western"><surname>Kurokawa</surname><given-names>H</given-names></name><name name-style="western"><surname>Murota</surname><given-names>T</given-names></name></person-group> (<year>1992</year>) <article-title>Studies on the Philippine <tp:taxon-name><tp:taxon-name-part taxon-name-part-type="superfamily">Sphecoidea</tp:taxon-name-part></tp:taxon-name> (<tp:taxon-name><tp:taxon-name-part taxon-name-part-type="order">Hymenoptera</tp:taxon-name-part></tp:taxon-name>). I.</article-title><source>Special Publications of the Japan Hymenopterists Association</source><volume>38</volume>: <fpage>1</fpage>–<lpage>39</lpage>. <ext-link xlink:href="http://researcharchive.calacademy.org/research/entomology/Entomology_Resources/Hymenoptera/sphecidae/copies/Tsuneki_et_al_1992a.pdf" ext-link-type="uri" xlink:type="simple">http://researcharchive.calacademy.org/research/entomology/Entomology_Resources/Hymenoptera/sphecidae/copies/Tsuneki_et_al_1992a.pdf</ext-link></mixed-citation></ref></ref-list></tp:taxon-treatment>
